# Supplementary material for: "Do-It-Yourself" reliable pH-stat device by using open-source software, inexpensive hardware and available laboratory equipment
Source: PLoS One. 2018 Mar 6;13(3):e0193744. doi: 10.1371/journal.pone.0193744 (PMC5839570; doi:10.1371/journal.pone.0193744)
Supplement: S1 File — (ZIP) [file pone.0193744.s002.zip]

Archive with 10 entries (10 files):
- Fig A The main window during work.png
- Fig J Peristaltic pump calibration.png
- Fig B The main window for titration.png
- Fig C The main window with two connected pumps.png
- Fig D Calibration of readings.png
- Fig E The window for calibration of readings.png
- Fig F The graph of added volume.png
- Fig G The zoomed graph which demonstrates the change of pH.png
- Fig H The graph with a live titration curve.png
- Fig I The zoomed graph with a  live titration curve.png
