# Supplementary material for: "Do-It-Yourself" reliable pH-stat device by using open-source software, inexpensive hardware and available laboratory equipment
Source: PLoS One. 2018 Mar 6;13(3):e0193744. doi: 10.1371/journal.pone.0193744 (PMC5839570; doi:10.1371/journal.pone.0193744)
Supplement: S1 Table — (XLSX) [file pone.0193744.s003.xlsx]

## Sheet: Sheet1
Buck Step-down LM2596 Power Converter Module DC 4.0~40 to 1.3-37V LED Voltmeter	2.5
MICRO USB Nano V3.0 ATmega328P CH340G 5V 16M Micro-controller Arduino	2.5
Dosing Pump Peristaltic Head Tube For Aquarium Lab Analytical water DC12V Water	6

## Sheet: Sheet2
	details1	quantity	unit price (€)	total* (€)	total** (€)	Opportunity for substantially saving cost by sourcing elsewhere
Common
PC Computer	Even 10 years old computer or Laptop with light Linux distribution could be used	1	50	50	0
Webcam	Allmoust any webcam could be used	1	5	5	0
				55	0
Peristatic pump module
Peristatic pump	We couldn’t find to buy this pump in local stores	1	7	7	7
Power supply	12V	1	20	20	0	can be sourced cheaper from overseas, or improvised from an old Laptop adapter or PC power supply
Electrolytic Capacitor 4.7µF	All commponents were bought at local store for less than 2 EUR (some components are selling in package of 10 pcs)	1	1	1	1
Diode 1n4001		1
Screw terminal - 2 pins		1
Power plug		1
Transistor BC337-40		1
Resistor 1kΩ		1
Arduino Nano	Atmega328	1	22.9	22.9	2.5	Can be sourced dramatically cheaper from overseas
Tubes	In local drugstore there are a lot different types of tubes	2	0.5	1	1
USB cable	A to mini B	1	3	3	1
				54.9	12.5
Syringe pump module
NEMA 17				20	20
Arduino Nano	Atmega328	1	22.9	22.9	2.5	Can be sourced dramatically cheaper from overseas
Easydriver 4.4		1		10	2
Spric 50 ml				0.5	0.5
3D printing, sevral parts				-	0	The cost of 3D printing is not include in the total cost, because we did not pay it
Cables	USB cables, wires			5	5
Power supply	12V	1		20	0	can be sourced cheaper from overseas, or improvised from an old Laptop adapter or PC power supply
5mm x 5mm shaft coupling		1		3	3
625z ball bearing	Lageri	2		5	5
LM6UU linear bearing		2		8	8
M3 x 10mm socket head cap screw		6		5	5
M3 x 20mm socket head cap screws		4
M3 x 40mm socket head cap screws		4
M3 hex nut		13
M5 hex nut		5
M5 threaded rod 0.2 m		1
6mm A2 tool steel 0.2 m		2
Set for infusion		2	1	2	2
				101.4	53
